# Supplementary material for: Cell-to-Cell Signaling Influences the Fate of Prostate Cancer Stem Cells and Their Potential to Generate More Aggressive Tumors
Source: PLoS One. 2012 Feb 6;7(2):e31467. doi: 10.1371/journal.pone.0031467 (PMC3273473; doi:10.1371/journal.pone.0031467)
Supplement: Table S1 — List of differentially expressed genes in CSC and DU145 cells obtained by microarray analysis. Fold change represent the differential expression level of each gene in spheroid CSC with respect to DU145 cells. Genes listed in red are over-expressed in CSC, whereas genes showed in green are less expressed. (XLS) [file pone.0031467.s001.xls]

## Sheet: Foglio1
	Table S1. List of differentially expressed genes in CSC and DU145 cells obtained by microarray analysis. Fold change represent the differential expression level of each gene in spheroid CSC with respect to DU145 cells. Genes listed in red are overexpressed in CSC whereas genes showed in green are less expressed.
Symbol	Entrez Gene Name	Fold Change	Location	Type(s)
TXNIP	thioredoxin interacting protein	5.488	Cytoplasm	other
SLPI	secretory leukocyte peptidase inhibitor	5.234	Cytoplasm	other
ESRP1	epithelial splicing regulatory protein 1	4.719	unknown	other
GPX2	glutathione peroxidase 2 (gastrointestinal)	4.376	Cytoplasm	enzyme
AKR1C3	aldo-keto reductase family 1, member C3 (3-alpha hydroxysteroid dehydrogenase, type II)	4.268	Cytoplasm	enzyme
DEPDC6 (includes EG:64798)	DEP domain containing 6	4.221	unknown	other
CEACAM5 (includes EG:1048)	carcinoembryonic antigen-related cell adhesion molecule 5	4.170	Plasma Membrane	other
LCN2	lipocalin 2	4.117	Extracellular Space	transporter
OAS1	2',5'-oligoadenylate synthetase 1, 40/46kDa	4.064	Cytoplasm	enzyme
CLDN7	claudin 7	3.995	Plasma Membrane	other
FGF9	fibroblast growth factor 9 (glia-activating factor)	3.925	Extracellular Space	growth factor
TREM1	triggering receptor expressed on myeloid cells 1	3.870	Plasma Membrane	other
AQP3	aquaporin 3 (Gill blood group)	3.578	Plasma Membrane	transporter
TSPAN8	tetraspanin 8	3.562	Plasma Membrane	other
COL14A1	collagen, type XIV, alpha 1	3.550	Extracellular Space	other
TMEM45B	transmembrane protein 45B	3.429	Extracellular Space	other
CDH1	cadherin 1, type 1, E-cadherin (epithelial)	3.344	Plasma Membrane	other
CLDN4	claudin 4	3.299	Plasma Membrane	transmembrane receptor
DAPP1	dual adaptor of phosphotyrosine and 3-phosphoinositides	3.249	Cytoplasm	other
S100A8	S100 calcium binding protein A8	2.958	Cytoplasm	other
CFI	complement factor I	2.920	Extracellular Space	peptidase
GALNT3	UDP-N-acetyl-alpha-D-galactosamine:polypeptide N-acetylgalactosaminyltransferase 3 (GalNAc-T3)	2.869	Cytoplasm	enzyme
RSPO3	R-spondin 3 homolog (Xenopus laevis)	2.808	unknown	kinase
TTC39A	tetratricopeptide repeat domain 39A	2.730	unknown	other
SGPP2	sphingosine-1-phosphate phosphotase 2	2.706	Cytoplasm	phosphatase
STEAP4	STEAP family member 4	2.701	Plasma Membrane	other
PI3	peptidase inhibitor 3, skin-derived	2.673	Extracellular Space	other
IGFBP3	insulin-like growth factor binding protein 3	2.609	Extracellular Space	other
ATP8A1 (includes EG:10396)	ATPase, aminophospholipid transporter (APLT), class I, type 8A, member 1	2.604	Cytoplasm	transporter
TNFSF15	tumor necrosis factor (ligand) superfamily, member 15	2.600	Extracellular Space	cytokine
CCL22	chemokine (C-C motif) ligand 22	2.598	Extracellular Space	cytokine
PLIN2	perilipin 2	2.569	Plasma Membrane	other
RBM47	RNA binding motif protein 47	2.557	unknown	other
GNA14	guanine nucleotide binding protein (G protein), alpha 14	2.522	Plasma Membrane	enzyme
CCL5	chemokine (C-C motif) ligand 5	2.520	Extracellular Space	cytokine
S100A12	S100 calcium binding protein A12	2.477	Cytoplasm	other
FRK	fyn-related kinase	2.467	Nucleus	kinase
SCNN1A	sodium channel, nonvoltage-gated 1 alpha	2.409	Plasma Membrane	ion channel
NEBL	nebulette	2.314	Cytoplasm	other
TNNC1	troponin C type 1 (slow)	2.311	Cytoplasm	other
GCNT3	glucosaminyl (N-acetyl) transferase 3, mucin type	2.296	Plasma Membrane	enzyme
EGLN3	egl nine homolog 3 (C. elegans)	2.265	Cytoplasm	enzyme
WFDC2	WAP four-disulfide core domain 2	2.249	Extracellular Space	other
C3	complement component 3	2.210	Extracellular Space	peptidase
MAL2	mal, T-cell differentiation protein 2	2.208	Plasma Membrane	transporter
FTH1	ferritin, heavy polypeptide 1	2.196	Cytoplasm	enzyme
CXCL16	chemokine (C-X-C motif) ligand 16	2.192	Extracellular Space	cytokine
DDIT4	DNA-damage-inducible transcript 4	2.187	Cytoplasm	other
OAS2	2'-5'-oligoadenylate synthetase 2, 69/71kDa	2.175	Cytoplasm	enzyme
MPZL2	myelin protein zero-like 2	2.151	Plasma Membrane	other
PDK4	pyruvate dehydrogenase kinase, isozyme 4	2.131	Cytoplasm	kinase
ST14	suppression of tumorigenicity 14 (colon carcinoma)	2.124	Plasma Membrane	peptidase
RNF128	ring finger protein 128	2.099	Cytoplasm	enzyme
CARD6	caspase recruitment domain family, member 6	2.091	Cytoplasm	other
CYB5A	cytochrome b5 type A (microsomal)	2.070	Cytoplasm	enzyme
BFSP1	beaded filament structural protein 1, filensin	2.063	Cytoplasm	enzyme
RARRES3	retinoic acid receptor responder (tazarotene induced) 3	2.052	Cytoplasm	other
ATF3	activating transcription factor 3	2.050	Nucleus	transcription regulator
HHLA3	HERV-H LTR-associating 3	2.047	unknown	other
MUC1	mucin 1, cell surface associated	2.020	Plasma Membrane	other
LGSN	lengsin, lens protein with glutamine synthetase domain	2.001	unknown	enzyme
GRHL2	grainyhead-like 2 (Drosophila)	1.993	Nucleus	transcription regulator
IFI6	interferon, alpha-inducible protein 6	1.970	Cytoplasm	other
FGFBP1	fibroblast growth factor binding protein 1	1.953	Extracellular Space	other
CD74	CD74 molecule, major histocompatibility complex, class II invariant chain	1.940	Plasma Membrane	transmembrane receptor
NUPR1	nuclear protein, transcriptional regulator, 1	1.939	Nucleus	transcription regulator
IFIT2	interferon-induced protein with tetratricopeptide repeats 2	1.938	unknown	other
MX1	myxovirus (influenza virus) resistance 1, interferon-inducible protein p78 (mouse)	1.920	Nucleus	enzyme
ULBP1	UL16 binding protein 1	1.864	Plasma Membrane	transmembrane receptor
SH3PXD2B	SH3 and PX domains 2B	1.862	unknown	other
SLC6A12	solute carrier family 6 (neurotransmitter transporter, betaine/GABA), member 12	1.853	Plasma Membrane	transporter
IL20RB	interleukin 20 receptor beta	1.848	Plasma Membrane	other
JUP	junction plakoglobin	1.846	Plasma Membrane	other
DDX60	DEAD (Asp-Glu-Ala-Asp) box polypeptide 60	1.842	unknown	enzyme
IFIH1	interferon induced with helicase C domain 1	1.827	Nucleus	enzyme
TPD52L1	tumor protein D52-like 1	1.813	Cytoplasm	other
C1S	complement component 1, s subcomponent	1.804	Extracellular Space	peptidase
MAN1A1	mannosidase, alpha, class 1A, member 1	1.781	Cytoplasm	enzyme
AP1M2	adaptor-related protein complex 1, mu 2 subunit	1.752	Cytoplasm	transporter
ABCC3	ATP-binding cassette, sub-family C (CFTR/MRP), member 3	1.730	Plasma Membrane	transporter
SPINT1	serine peptidase inhibitor, Kunitz type 1	1.729	Extracellular Space	other
PARP9	poly (ADP-ribose) polymerase family, member 9	1.726	Nucleus	other
C6ORF35	chromosome 6 open reading frame 35	1.725	unknown	other
SAT1	spermidine/spermine N1-acetyltransferase 1	1.702	Cytoplasm	enzyme
CNNM1	cyclin M1	1.693	Plasma Membrane	other
NAP1L2	nucleosome assembly protein 1-like 2	1.681	Nucleus	other
CGN	cingulin	1.678	Plasma Membrane	other
ADAMTS9	ADAM metallopeptidase with thrombospondin type 1 motif, 9	1.666	Extracellular Space	peptidase
IFIT3	interferon-induced protein with tetratricopeptide repeats 3	1.650	Cytoplasm	other
PTGR2	prostaglandin reductase 2	1.648	Cytoplasm	enzyme
FMO5	flavin containing monooxygenase 5	1.642	Cytoplasm	enzyme
RAB27A	RAB27A, member RAS oncogene family	1.634	Cytoplasm	enzyme
LGALS3BP	lectin, galactoside-binding, soluble, 3 binding protein	1.631	Plasma Membrane	transmembrane receptor
PSMB9	proteasome (prosome, macropain) subunit, beta type, 9 (large multifunctional peptidase 2)	1.628	Cytoplasm	peptidase
ACSS2	acyl-CoA synthetase short-chain family member 2	1.623	Cytoplasm	enzyme
C4ORF34	chromosome 4 open reading frame 34	1.622	unknown	other
DNTTIP1	deoxynucleotidyltransferase, terminal, interacting protein 1	1.618	Nucleus	ligand-dependent nuclear receptor
PAG1	phosphoprotein associated with glycosphingolipid microdomains 1	1.605	Plasma Membrane	other
PSMB8	proteasome (prosome, macropain) subunit, beta type, 8 (large multifunctional peptidase 7)	1.598	Cytoplasm	peptidase
SLC27A2	solute carrier family 27 (fatty acid transporter), member 2	1.598	Cytoplasm	transporter
TSPAN13	tetraspanin 13	1.597	Plasma Membrane	other
C11ORF1	chromosome 11 open reading frame 1	1.595	Nucleus	other
TCP11L2	t-complex 11 (mouse)-like 2	1.594	unknown	other
MR1	major histocompatibility complex, class I-related	1.586	Plasma Membrane	transmembrane receptor
GPX3	glutathione peroxidase 3 (plasma)	1.585	Extracellular Space	enzyme
IFIT1	interferon-induced protein with tetratricopeptide repeats 1	1.582	Cytoplasm	other
NDRG1	N-myc downstream regulated 1	1.581	Nucleus	kinase
GEM	GTP binding protein overexpressed in skeletal muscle	1.558	Plasma Membrane	enzyme
CCNG2	cyclin G2	1.547	Nucleus	other
SNTB1	syntrophin, beta 1 (dystrophin-associated protein A1, 59kDa, basic component 1)	1.545	Plasma Membrane	other
SLFN5	schlafen family member 5	1.542	Nucleus	enzyme
ANKRD5	ankyrin repeat domain 5	1.539	Nucleus	transcription regulator
BLVRB	biliverdin reductase B (flavin reductase (NADPH))	1.537	Cytoplasm	enzyme
HSD17B6	hydroxysteroid (17-beta) dehydrogenase 6 homolog (mouse)	1.537	unknown	enzyme
KRT15	keratin 15	1.525	Cytoplasm	other
PBLD	phenazine biosynthesis-like protein domain containing	1.514	unknown	enzyme
OBFC1	oligonucleotide/oligosaccharide-binding fold containing 1	1.508	unknown	other
ENO3	enolase 3 (beta, muscle)	1.504	Cytoplasm	enzyme
MYO5B	myosin VB	1.502	Cytoplasm	enzyme
CDH3	cadherin 3, type 1, P-cadherin (placental)	1.487	Plasma Membrane	other
FAM84B	family with sequence similarity 84, member B	1.484	Plasma Membrane	other
IMPA2	inositol(myo)-1(or 4)-monophosphatase 2	1.474	Cytoplasm	phosphatase
FREM2	FRAS1 related extracellular matrix protein 2	1.470	unknown	other
NSMCE1	non-SMC element 1 homolog (S. cerevisiae)	1.469	Nucleus	transporter
THRB	thyroid hormone receptor, beta (erythroblastic leukemia viral (v-erb-a) oncogene homolog 2, avian)	1.467	Nucleus	ligand-dependent nuclear receptor
IFIT5	interferon-induced protein with tetratricopeptide repeats 5	1.453	unknown	other
MLLT11	myeloid/lymphoid or mixed-lineage leukemia (trithorax homolog, Drosophila); translocated to, 11	1.451	unknown	other
FUCA1	fucosidase, alpha-L- 1, tissue	1.450	Cytoplasm	enzyme
ENPP5	ectonucleotide pyrophosphatase/phosphodiesterase 5 (putative function)	1.448	Extracellular Space	enzyme
NBR1	neighbor of BRCA1 gene 1	1.446	unknown	other
FAM107B	family with sequence similarity 107, member B	1.442	unknown	other
ZNF25	zinc finger protein 25	1.442	Nucleus	other
FBXL20	F-box and leucine-rich repeat protein 20	1.436	Cytoplasm	enzyme
RHOU	ras homolog gene family, member U	1.433	Cytoplasm	enzyme
ALDH1A3	aldehyde dehydrogenase 1 family, member A3	1.429	Cytoplasm	enzyme
C14ORF45	chromosome 14 open reading frame 45	1.424	unknown	other
GCNT4 (includes EG:51301)	glucosaminyl (N-acetyl) transferase 4, core 2 (beta-1,6-N-acetylglucosaminyltransferase)	1.424	unknown	enzyme
BRP44L	brain protein 44-like	1.423	Cytoplasm	other
MAP3K13	mitogen-activated protein kinase kinase kinase 13	1.418	Cytoplasm	kinase
PTGS2	prostaglandin-endoperoxide synthase 2 (prostaglandin G/H synthase and cyclooxygenase)	1.418	Cytoplasm	enzyme
CEACAM8	carcinoembryonic antigen-related cell adhesion molecule 8	1.410	Plasma Membrane	other
OAS3 (includes EG:4940)	2'-5'-oligoadenylate synthetase 3, 100kDa	1.410	Cytoplasm	enzyme
TRIM2	tripartite motif-containing 2	1.409	Cytoplasm	other
PPCS	phosphopantothenoylcysteine synthetase	1.408	unknown	enzyme
ACYP2	acylphosphatase 2, muscle type	1.403	unknown	enzyme
KYNU	kynureninase (L-kynurenine hydrolase)	1.402	Cytoplasm	enzyme
CMBL	carboxymethylenebutenolidase homolog (Pseudomonas)	1.399	unknown	enzyme
PHYH	phytanoyl-CoA 2-hydroxylase	1.394	Cytoplasm	enzyme
LCP1	lymphocyte cytosolic protein 1 (L-plastin)	1.393	Cytoplasm	other
OR4C12	olfactory receptor, family 4, subfamily C, member 12	1.389	Plasma Membrane	G-protein coupled receptor
ANKRD29	ankyrin repeat domain 29	1.387	unknown	other
ARRDC3	arrestin domain containing 3	1.381	unknown	other
TMC5	transmembrane channel-like 5	1.375	unknown	other
NPHS1	nephrosis 1, congenital, Finnish type (nephrin)	1.370	Plasma Membrane	other
MPZL3	myelin protein zero-like 3	1.369	unknown	other
SLC5A3	solute carrier family 5 (sodium/myo-inositol cotransporter), member 3	1.368	Plasma Membrane	transporter
HCP5	HLA complex P5	1.361	unknown	other
ENDOD1	endonuclease domain containing 1	1.358	Extracellular Space	enzyme
IFI30	interferon, gamma-inducible protein 30	1.358	Cytoplasm	enzyme
MAPK13	mitogen-activated protein kinase 13	1.338	Cytoplasm	kinase
ITGB6	integrin, beta 6	1.337	Plasma Membrane	other
MCEE	methylmalonyl CoA epimerase	1.337	Cytoplasm	enzyme
PAAF1	proteasomal ATPase-associated factor 1	1.335	unknown	other
HSPA1L	heat shock 70kDa protein 1-like	1.328	Cytoplasm	other
MMAA	methylmalonic aciduria (cobalamin deficiency) cblA type	1.328	Cytoplasm	other
C17ORF28	chromosome 17 open reading frame 28	1.327	unknown	other
EPHX1	epoxide hydrolase 1, microsomal (xenobiotic)	1.322	Cytoplasm	peptidase
PARP14	poly (ADP-ribose) polymerase family, member 14	1.322	Cytoplasm	other
BHLHE40	basic helix-loop-helix family, member e40	1.321	Nucleus	transcription regulator
SLAMF7	SLAM family member 7	1.309	Plasma Membrane	other
BMP4	bone morphogenetic protein 4	1.306	Extracellular Space	growth factor
C9ORF150	chromosome 9 open reading frame 150	1.306	unknown	other
PLEKHB1	pleckstrin homology domain containing, family B (evectins) member 1	1.305	Cytoplasm	other
ZDHHC9	zinc finger, DHHC-type containing 9	1.305	Cytoplasm	other
NRG4	neuregulin 4	1.295	Extracellular Space	growth factor
ACAA2	acetyl-Coenzyme A acyltransferase 2	1.287	Cytoplasm	enzyme
ICA1	islet cell autoantigen 1, 69kDa	1.287	Cytoplasm	other
TLR6	toll-like receptor 6	1.282	Plasma Membrane	transmembrane receptor
CLUAP1	clusterin associated protein 1	1.281	unknown	other
RNF141	ring finger protein 141	1.276	unknown	other
STC2	stanniocalcin 2	1.268	Extracellular Space	other
PHF11 (includes EG:51131)	PHD finger protein 11	1.264	unknown	other
SEPSECS	Sep (O-phosphoserine) tRNA:Sec (selenocysteine) tRNA synthase	1.258	Cytoplasm	other
ZBTB20	zinc finger and BTB domain containing 20	1.257	Nucleus	other
HK2	hexokinase 2	1.252	Cytoplasm	kinase
NT5C3	5'-nucleotidase, cytosolic III	1.252	Cytoplasm	phosphatase
VAMP8	vesicle-associated membrane protein 8 (endobrevin)	1.239	Plasma Membrane	other
EXPH5	exophilin 5	1.237	unknown	other
CCDC3	coiled-coil domain containing 3	1.236	Cytoplasm	other
LIN7B	lin-7 homolog B (C. elegans)	1.235	Cytoplasm	other
ANGPTL4	angiopoietin-like 4	1.232	Extracellular Space	other
DSP	desmoplakin	1.225	Plasma Membrane	other
INA	internexin neuronal intermediate filament protein, alpha	1.223	Cytoplasm	other
LTB	lymphotoxin beta (TNF superfamily, member 3)	1.219	Extracellular Space	cytokine
CBR3	carbonyl reductase 3	1.213	Cytoplasm	enzyme
C17ORF49	chromosome 17 open reading frame 49	1.208	Nucleus	other
THAP2	THAP domain containing, apoptosis associated protein 2	1.205	Nucleus	other
GCLC	glutamate-cysteine ligase, catalytic subunit	1.202	Cytoplasm	enzyme
DAPK1	death-associated protein kinase 1	1.199	Cytoplasm	kinase
SRR	serine racemase	1.199	Cytoplasm	enzyme
MXD1	MAX dimerization protein 1	1.198	Nucleus	transcription regulator
KLF4	Kruppel-like factor 4 (gut)	1.194	Nucleus	transcription regulator
TSPAN7	tetraspanin 7	1.187	Plasma Membrane	other
CPT1A	carnitine palmitoyltransferase 1A (liver)	1.186	Cytoplasm	enzyme
MTUS1	microtubule associated tumor suppressor 1	1.185	unknown	other
ATP6V1A	ATPase, H+ transporting, lysosomal 70kDa, V1 subunit A	1.183	Cytoplasm	transporter
ANK3	ankyrin 3, node of Ranvier (ankyrin G)	1.182	Plasma Membrane	other
SELS	selenoprotein S	1.182	Cytoplasm	other
PDRG1	p53 and DNA-damage regulated 1	1.181	Cytoplasm	other
IGBP1	immunoglobulin (CD79A) binding protein 1	1.178	Cytoplasm	phosphatase
ZMYND8	zinc finger, MYND-type containing 8	1.177	Nucleus	transcription regulator
VAMP2	vesicle-associated membrane protein 2 (synaptobrevin 2)	1.171	Plasma Membrane	other
LETM2	leucine zipper-EF-hand containing transmembrane protein 2	1.168	unknown	other
MYO1D	myosin ID	1.168	Plasma Membrane	other
SNAPC5	small nuclear RNA activating complex, polypeptide 5, 19kDa	1.166	Nucleus	transcription regulator
RRAGD	Ras-related GTP binding D	1.165	Cytoplasm	enzyme
DHRS7 (includes EG:51635)	dehydrogenase/reductase (SDR family) member 7	1.157	unknown	enzyme
NCOA7	nuclear receptor coactivator 7	1.153	Nucleus	other
SPTY2D1	SPT2, Suppressor of Ty, domain containing 1 (S. cerevisiae)	1.148	unknown	other
PKP2	plakophilin 2	1.145	Plasma Membrane	other
CUEDC2	CUE domain containing 2	1.144	Extracellular Space	other
C5ORF41	chromosome 5 open reading frame 41	1.142	unknown	other
TIMM8B	translocase of inner mitochondrial membrane 8 homolog B (yeast)	1.140	Cytoplasm	transporter
MYLIP	myosin regulatory light chain interacting protein	1.136	Cytoplasm	enzyme
RAG1AP1	recombination activating gene 1 activating protein 1	1.134	Plasma Membrane	other
REPS2	RALBP1 associated Eps domain containing 2	1.134	Cytoplasm	other
POLB	polymerase (DNA directed), beta	1.131	Nucleus	enzyme
AK7	adenylate kinase 7	1.130	unknown	kinase
C11ORF63	chromosome 11 open reading frame 63	1.125	unknown	other
RSAD2	radical S-adenosyl methionine domain containing 2	1.125	unknown	enzyme
RAP1GAP (includes EG:5909)	RAP1 GTPase activating protein	1.123	Cytoplasm	other
RNF19B	ring finger protein 19B	1.120	unknown	other
RPL41	ribosomal protein L41	1.120	Cytoplasm	other
SQRDL (includes EG:58472)	sulfide quinone reductase-like (yeast)	1.117	Cytoplasm	enzyme
GTF2B	general transcription factor IIB	1.116	Nucleus	transcription regulator
GJB2	gap junction protein, beta 2, 26kDa	1.115	Plasma Membrane	transporter
PPAPDC1B	phosphatidic acid phosphatase type 2 domain containing 1B	1.111	unknown	other
TMEM17	transmembrane protein 17	1.109	unknown	other
GDF9	growth differentiation factor 9	1.108	Extracellular Space	growth factor
DUSP16	dual specificity phosphatase 16	1.104	Nucleus	phosphatase
P2RX4	purinergic receptor P2X, ligand-gated ion channel, 4	1.103	Plasma Membrane	ion channel
PGCP	plasma glutamate carboxypeptidase	1.103	Extracellular Space	peptidase
TMEM180	transmembrane protein 180	1.098	unknown	other
C11ORF54	chromosome 11 open reading frame 54	1.095	Nucleus	other
DSC2	desmocollin 2	1.094	Plasma Membrane	other
MRPL10	mitochondrial ribosomal protein L10	1.091	unknown	other
TAP1	transporter 1, ATP-binding cassette, sub-family B (MDR/TAP)	1.091	Cytoplasm	transporter
FAM149B1	family with sequence similarity 149, member B1	1.090	unknown	other
CREBL2	cAMP responsive element binding protein-like 2	1.081	Nucleus	transcription regulator
ARL4D	ADP-ribosylation factor-like 4D	1.075	Nucleus	enzyme
POLR3GL	polymerase (RNA) III (DNA directed) polypeptide G (32kD)-like	1.075	unknown	other
CCL28	chemokine (C-C motif) ligand 28	1.073	Extracellular Space	cytokine
IRAK4	interleukin-1 receptor-associated kinase 4	1.072	unknown	kinase
SLC24A1	solute carrier family 24 (sodium/potassium/calcium exchanger), member 1	1.072	Plasma Membrane	transporter
CYFIP2 (includes EG:26999)	cytoplasmic FMR1 interacting protein 2	1.065	Cytoplasm	other
EPHA4	EPH receptor A4	1.065	Plasma Membrane	kinase
BBS4	Bardet-Biedl syndrome 4	1.063	Cytoplasm	other
PDK1	pyruvate dehydrogenase kinase, isozyme 1	1.062	Cytoplasm	kinase
IQCH	IQ motif containing H	1.061	unknown	other
CBX5	chromobox homolog 5 (HP1 alpha homolog, Drosophila)	1.052	Nucleus	other
DERA	2-deoxyribose-5-phosphate aldolase homolog (C. elegans)	1.050	unknown	enzyme
NPAS2	neuronal PAS domain protein 2	1.045	Nucleus	transcription regulator
HDDC3	HD domain containing 3	1.041	unknown	other
BEST1	bestrophin 1	1.038	Plasma Membrane	ion channel
VPS33B	vacuolar protein sorting 33 homolog B (yeast)	1.037	Cytoplasm	transporter
C11ORF71	chromosome 11 open reading frame 71	1.036	unknown	other
RIMKLA	ribosomal modification protein rimK-like family member A	1.036	unknown	other
STX12	syntaxin 12	1.036	Plasma Membrane	other
IRF6	interferon regulatory factor 6	1.030	Nucleus	transcription regulator
TXNDC11	thioredoxin domain containing 11	1.030	Cytoplasm	enzyme
SRXN1	sulfiredoxin 1 homolog (S. cerevisiae)	1.029	Cytoplasm	enzyme
CIRBP	cold inducible RNA binding protein	1.023	Nucleus	other
CTSS	cathepsin S	1.023	Cytoplasm	peptidase
HAGH	hydroxyacylglutathione hydrolase	1.018	Cytoplasm	enzyme
LGR4	leucine-rich repeat-containing G protein-coupled receptor 4	1.015	Plasma Membrane	G-protein coupled receptor
PIR	pirin (iron-binding nuclear protein)	1.012	Nucleus	transcription regulator
ADPRH	ADP-ribosylarginine hydrolase	1.010	unknown	enzyme
BIN1	bridging integrator 1	1.010	Nucleus	other
BHLHE41	basic helix-loop-helix family, member e41	1.009	Nucleus	transcription regulator
HRG	histidine-rich glycoprotein	1.004	Extracellular Space	other
C15ORF48	chromosome 15 open reading frame 48	1.003	Nucleus	other
TRAFD1	TRAF-type zinc finger domain containing 1	1.002	unknown	other
B2M	beta-2-microglobulin	1.000	Plasma Membrane	transmembrane receptor
VPS11	vacuolar protein sorting 11 homolog (S. cerevisiae)	1.000	Cytoplasm	transporter
MPDZ	multiple PDZ domain protein	-1.006	Plasma Membrane	other
SACS	spastic ataxia of Charlevoix-Saguenay (sacsin)	-1.013	Nucleus	other
CCNB1	cyclin B1	-1.016	Nucleus	other
TNS4	tensin 4	-1.018	Cytoplasm	other
GRAMD1B	GRAM domain containing 1B	-1.023	unknown	other
HOXB6	homeobox B6	-1.025	Nucleus	transcription regulator
ZNF185	zinc finger protein 185 (LIM domain)	-1.033	Nucleus	other
LRRC8C	leucine rich repeat containing 8 family, member C	-1.038	Cytoplasm	other
CIT	citron (rho-interacting, serine/threonine kinase 21)	-1.045	Cytoplasm	kinase
JAM3	junctional adhesion molecule 3	-1.046	Plasma Membrane	other
PTPN13	protein tyrosine phosphatase, non-receptor type 13 (APO-1/CD95 (Fas)-associated phosphatase)	-1.051	Cytoplasm	phosphatase
AXL	AXL receptor tyrosine kinase	-1.056	Plasma Membrane	kinase
HS3ST5	heparan sulfate (glucosamine) 3-O-sulfotransferase 5	-1.058	Cytoplasm	enzyme
F2R	coagulation factor II (thrombin) receptor	-1.061	Plasma Membrane	G-protein coupled receptor
KCNQ5	potassium voltage-gated channel, KQT-like subfamily, member 5	-1.089	Plasma Membrane	ion channel
AKAP12	A kinase (PRKA) anchor protein 12	-1.097	Cytoplasm	transporter
LAMB1	laminin, beta 1	-1.114	Extracellular Space	other
MSRB3 (includes EG:253827)	methionine sulfoxide reductase B3	-1.115	Cytoplasm	enzyme
TM4SF1	transmembrane 4 L six family member 1	-1.115	Plasma Membrane	other
ZEB1	zinc finger E-box binding homeobox 1	-1.116	Nucleus	transcription regulator
LRCH2	leucine-rich repeats and calponin homology (CH) domain containing 2	-1.117	unknown	other
IGFBP4	insulin-like growth factor binding protein 4	-1.122	Extracellular Space	other
SGEF	Src homology 3 domain-containing guanine nucleotide exchange factor	-1.122	Plasma Membrane	other
CAMK4	calcium/calmodulin-dependent protein kinase IV	-1.129	Nucleus	kinase
SRGAP1	SLIT-ROBO Rho GTPase activating protein 1	-1.130	unknown	other
MPRIP	myosin phosphatase Rho interacting protein	-1.132	Cytoplasm	other
ADAM19	ADAM metallopeptidase domain 19 (meltrin beta)	-1.143	Plasma Membrane	peptidase
CROT	carnitine O-octanoyltransferase	-1.151	Cytoplasm	enzyme
SEMA3C	sema domain, immunoglobulin domain (Ig), short basic domain, secreted, (semaphorin) 3C	-1.155	Extracellular Space	other
FUT8	fucosyltransferase 8 (alpha (1,6) fucosyltransferase)	-1.159	Cytoplasm	enzyme
NAV2 (includes EG:89797)	neuron navigator 2	-1.161	Nucleus	other
SLCO2A1	solute carrier organic anion transporter family, member 2A1	-1.220	Plasma Membrane	transporter
CDK6	cyclin-dependent kinase 6	-1.241	Nucleus	kinase
ASPM	asp (abnormal spindle) homolog, microcephaly associated (Drosophila)	-1.246	Nucleus	other
KIF14	kinesin family member 14	-1.255	Cytoplasm	other
CENPI	centromere protein I	-1.257	Nucleus	other
OMG	oligodendrocyte myelin glycoprotein	-1.270	Plasma Membrane	G-protein coupled receptor
KCNRG	potassium channel regulator	-1.274	unknown	ion channel
RGNEF	Rho-guanine nucleotide exchange factor	-1.287	unknown	other
CYR61	cysteine-rich, angiogenic inducer, 61	-1.299	Extracellular Space	other
PRR11	proline rich 11	-1.316	unknown	other
ANGPT2	angiopoietin 2	-1.344	Extracellular Space	growth factor
VEGFC	vascular endothelial growth factor C	-1.346	Extracellular Space	growth factor
DSC3	desmocollin 3	-1.357	Plasma Membrane	other
HTR2B	5-hydroxytryptamine (serotonin) receptor 2B	-1.361	Plasma Membrane	G-protein coupled receptor
RAGE	renal tumor antigen	-1.361	Plasma Membrane	kinase
CCDC80	coiled-coil domain containing 80	-1.387	Nucleus	other
ADAM23	ADAM metallopeptidase domain 23	-1.390	Plasma Membrane	peptidase
KCNJ13	potassium inwardly-rectifying channel, subfamily J, member 13	-1.394	Plasma Membrane	ion channel
ANTXR2	anthrax toxin receptor 2	-1.396	Plasma Membrane	other
SLC4A8	solute carrier family 4, sodium bicarbonate cotransporter, member 8	-1.399	Plasma Membrane	transporter
CLDN11	claudin 11	-1.415	Plasma Membrane	other
IFNE	interferon, epsilon	-1.417	Extracellular Space	cytokine
PLN	phospholamban	-1.421	Cytoplasm	other
CDC20	cell division cycle 20 homolog (S. cerevisiae)	-1.483	Nucleus	other
TNIK	TRAF2 and NCK interacting kinase	-1.494	Cytoplasm	kinase
FLJ42393	hypothetical LOC401105	-1.498	unknown	other
OPHN1	oligophrenin 1	-1.503	Cytoplasm	other
WNK3	WNK lysine deficient protein kinase 3	-1.543	Cytoplasm	kinase
GPR63	G protein-coupled receptor 63	-1.545	Plasma Membrane	G-protein coupled receptor
LRRN3	leucine rich repeat neuronal 3	-1.546	Extracellular Space	other
SLC4A4	solute carrier family 4, sodium bicarbonate cotransporter, member 4	-1.592	Plasma Membrane	transporter
CHN1 (includes EG:1123)	chimerin (chimaerin) 1	-1.605	Cytoplasm	other
P2RY14	purinergic receptor P2Y, G-protein coupled, 14	-1.611	Plasma Membrane	G-protein coupled receptor
ARNTL2	aryl hydrocarbon receptor nuclear translocator-like 2	-1.628	Nucleus	transcription regulator
COL12A1	collagen, type XII, alpha 1	-1.636	Extracellular Space	other
LHFP	lipoma HMGIC fusion partner	-1.668	unknown	other
HTR1F	5-hydroxytryptamine (serotonin) receptor 1F	-1.699	Plasma Membrane	G-protein coupled receptor
KCNH1	potassium voltage-gated channel, subfamily H (eag-related), member 1	-1.708	Plasma Membrane	ion channel
HERC4	hect domain and RLD 4	-1.724	unknown	enzyme
CCBE1	collagen and calcium binding EGF domains 1	-1.744	unknown	other
OMD	osteomodulin	-1.750	Extracellular Space	other
DAB2	disabled homolog 2, mitogen-responsive phosphoprotein (Drosophila)	-1.766	Plasma Membrane	other
CAV1	caveolin 1, caveolae protein, 22kDa	-1.850	Plasma Membrane	other
PMP22	peripheral myelin protein 22	-1.853	Plasma Membrane	other
ROR1	receptor tyrosine kinase-like orphan receptor 1	-1.876	Plasma Membrane	kinase
FRMD6	FERM domain containing 6	-1.898	unknown	other
TAS2R13	taste receptor, type 2, member 13	-1.902	Plasma Membrane	G-protein coupled receptor
HCRP1	hepatocellular carcinoma-related HCRP1	-1.916	Cytoplasm	other
LEPREL1	leprecan-like 1	-1.927	unknown	enzyme
BDNF	brain-derived neurotrophic factor	-1.931	Extracellular Space	growth factor
ACSL4	acyl-CoA synthetase long-chain family member 4	-1.954	Cytoplasm	enzyme
GPR21	G protein-coupled receptor 21	-1.976	Plasma Membrane	G-protein coupled receptor
CRIM1	cysteine rich transmembrane BMP regulator 1 (chordin-like)	-1.990	Extracellular Space	kinase
TSPAN2	tetraspanin 2	-2.098	unknown	other
LGALS1	lectin, galactoside-binding, soluble, 1	-2.120	Extracellular Space	other
BMPER	BMP binding endothelial regulator	-2.151	Extracellular Space	other
PLCB4	phospholipase C, beta 4	-2.169	Cytoplasm	enzyme
RBM24	RNA binding motif protein 24	-2.183	unknown	other
BNC1	basonuclin 1	-2.193	Nucleus	transcription regulator
CYP24A1	cytochrome P450, family 24, subfamily A, polypeptide 1	-2.200	Cytoplasm	enzyme
IRAK3	interleukin-1 receptor-associated kinase 3	-2.248	Extracellular Space	kinase
CD274	CD274 molecule	-2.259	Plasma Membrane	other
ANKRD1	ankyrin repeat domain 1 (cardiac muscle)	-2.298	Cytoplasm	transcription regulator
WDR69 (includes EG:164781)	WD repeat domain 69	-2.315	unknown	other
GLDC	glycine dehydrogenase (decarboxylating)	-2.326	Cytoplasm	enzyme
TGFB2	transforming growth factor, beta 2	-2.333	Extracellular Space	growth factor
LPAR1	lysophosphatidic acid receptor 1	-2.459	Plasma Membrane	G-protein coupled receptor
ARHGAP29	Rho GTPase activating protein 29	-2.469	Cytoplasm	other
TGFBI	transforming growth factor, beta-induced, 68kDa	-2.495	Extracellular Space	other
ATP8B1	ATPase, class I, type 8B, member 1	-2.503	Plasma Membrane	transporter
RAB3B	RAB3B, member RAS oncogene family	-2.682	Cytoplasm	enzyme
ANTXR1	anthrax toxin receptor 1	-3.521	Plasma Membrane	other
EFEMP1	EGF-containing fibulin-like extracellular matrix protein 1	-4.487	Extracellular Space	other
